# Supplementary material for: Comparison of the size of bilateral testis in children with unilateral non-communicating hydrocele and its correlation with age
Source: PLoS One. 2023 Jan 3;18(1):e0279995. doi: 10.1371/journal.pone.0279995 (PMC9810163; doi:10.1371/journal.pone.0279995)
Supplement: S1 Data — (XLSX) [file pone.0279995.s001.xlsx]

## Sheet: relevant data-Ultrasonic result
Age-month	Diagnose time-month	Length of testis Hydrocele-mm	Width of testis Hydrocele-mm	Height of testis Hydrocele-mm	Length of testis Normal-mm	Width of testis Normal-mm	Height of testis Normal-mm	Volume of testis Hydrocele-mL	Volume of testis Normal-mL
36	18	22	11	10	17	8	7	1.26647	0.498213
66	1	16	13	10	17	9	6	1.08853	0.48042
48	3	18	11	10	14	8	7	1.0362	0.410293
32	6	17	10	10	19	7	5	0.889667	0.348017
34	0.3	17	10	10	18	9	8	0.889667	0.67824
57	0.5	15	11	10	15	9	8	0.8635	0.5652
24	24	16	10	9	14	8	7	0.7536	0.410293
70	4	20	9	8	18	9	8	0.7536	0.67824
40	0.4	16	10	9	15	7	6	0.7536	0.3297
36	0.5	18	10	8	18	10	8	0.7536	0.7536
36	1	16	10	9	17	8	6	0.7536	0.42704
36	0.2	17	9	9	15	8	7	0.72063	0.4396
24	4	15	10	9	14	9	8	0.7065	0.52752
54	12	15	10	9	15	7	6	0.7065	0.3297
60	48	15	10	9	16	8	7	0.7065	0.468907
24	0.3	16	9	9	14	8	7	0.67824	0.410293
24	6	16	9	9	16	8	7	0.67824	0.468907
68	36	16	9	9	17	7	6	0.67824	0.37366
39	0.2	16	9	9	15	8	8	0.67824	0.5024
32	24	14	10	9	14	8	7	0.6594	0.410293
43	36	14	10	9	18	9	8	0.6594	0.67824
48	1	17	9	8	16	7	6	0.64056	0.35168
18	3	17	9	8	17	7	5	0.64056	0.311383
52	12	15	9	9	13	8	7	0.63585	0.380987
63	0.2	15	9	9	18	10	8	0.63585	0.7536
30	24	15	9	9	14	6	6	0.63585	0.26376
21	3	12	10	10	12	10	9	0.628	0.5652
36	2	13	10	9	13	8	7	0.6123	0.380987
59	1	18	8	8	17	8	8	0.60288	0.569387
46	1	18	8	8	16	8	8	0.60288	0.535893
24	0.1	16	9	8	15	8	7	0.60288	0.4396
62	0.4	16	9	8	16	8	7	0.60288	0.468907
61	36	16	9	8	14	7	7	0.60288	0.359007
21	7	16	9	8	16	7	6	0.60288	0.35168
20	0.3	17	8	8	17	8	7	0.569387	0.498213
33	9	15	9	8	16	8	7	0.5652	0.468907
43	0.3	15	9	8	14	7	6	0.5652	0.30772
54	54	15	9	8	15	8	8	0.5652	0.5024
20	5	15	9	8	14	9	8	0.5652	0.52752
26	0.3	19	8	7	18	8	7	0.556827	0.52752
42	0.5	16	8	8	15	7	7	0.535893	0.38465
21	2	16	8	8	16	6	6	0.535893	0.30144
47	0.3	16	8	8	16	8	7	0.535893	0.468907
45	36	16	8	8	19	6	5	0.535893	0.2983
28	0.7	14	9	8	13	7	5	0.52752	0.238117
34	24	14	9	8	13	8	6	0.52752	0.32656
60	5	12	12	7	15	8	6	0.52752	0.3768
19	0.2	14	9	8	15	8	7	0.52752	0.4396
36	0.5	15	8	8	14	7	6	0.5024	0.30772
42	0.8	15	8	8	15	7	6	0.5024	0.3297
24	12	15	8	8	12	7	6	0.5024	0.26376
24	0.3	17	8	7	16	7	6	0.498213	0.35168
32	1	17	8	7	17	8	7	0.498213	0.498213
38	0.5	17	8	7	18	9	7	0.498213	0.59346
22	1	13	9	8	12	7	5	0.48984	0.2198
31	0.1	13	9	8	14	8	8	0.48984	0.468907
16	6	13	9	8	11	6	5	0.48984	0.1727
42	42	14	8	8	18	9	8	0.468907	0.67824
34	0.5	16	8	7	16	8	8	0.468907	0.535893
26	2	16	8	7	15	7	6	0.468907	0.3297
13	3	14	8	8	15	7	6	0.468907	0.3297
34	1	16	8	7	14	8	7	0.468907	0.410293
36	0.2	14	8	8	15	7	6	0.468907	0.3297
37	0.1	16	8	7	16	7	6	0.468907	0.35168
70	0.1	16	8	7	15	9	8	0.468907	0.5652
12	12	16	8	7	16	8	7	0.468907	0.468907
17	12	11	9	9	11	8	7	0.46629	0.322373
48	24	15	8	7	15	7	6	0.4396	0.3297
11	1	15	8	7	16	7	7	0.4396	0.410293
24	6	15	8	7	14	7	6	0.4396	0.30772
28	2	15	8	7	15	8	7	0.4396	0.4396
46	24	15	8	7	15	7	7	0.4396	0.38465
23	6	15	8	7	14	8	7	0.4396	0.410293
53	48	15	8	7	17	9	7	0.4396	0.56049
24	10	15	8	7	15	7	7	0.4396	0.38465
50	1	17	7	7	16	7	6	0.435937	0.35168
12	0.5	19	7	6	16	6	6	0.41762	0.30144
41	12	14	8	7	10	6	5	0.410293	0.157
54	6	14	8	7	15	6	5	0.410293	0.2355
39	2	14	8	7	15	8	7	0.410293	0.4396
43	2	14	8	7	13	6	5	0.410293	0.2041
11	1	16	7	7	15	6	5	0.410293	0.2355
24	2	16	7	7	14	7	7	0.410293	0.359007
16	0.1	14	8	7	13	7	6	0.410293	0.28574
35	12	14	8	7	15	7	7	0.410293	0.38465
29	2	14	8	7	15	6	5	0.410293	0.2355
34	6	14	8	7	11	6	5	0.410293	0.1727
36	0.1	14	8	7	16	7	7	0.410293	0.410293
70	36	14	8	7	15	7	6	0.410293	0.3297
22	12	14	8	7	15	8	6	0.410293	0.3768
14	12	18	7	6	16	6	6	0.39564	0.30144
37	6	15	7	7	16	7	6	0.38465	0.35168
52	24	15	7	7	14	9	8	0.38465	0.52752
46	12	15	7	7	15	8	7	0.38465	0.4396
26	0.4	13	8	7	16	7	6	0.380987	0.35168
14	0.1	13	8	7	15	6	5	0.380987	0.2355
21	12	13	8	7	15	7	6	0.380987	0.3297
19	3	13	8	7	11	7	6	0.380987	0.24178
19	12	13	8	7	13	6	5	0.380987	0.2041
43	2	14	7	7	16	8	7	0.359007	0.468907
35	24	14	7	7	14	6	5	0.359007	0.2198
31	0.1	14	7	7	14	8	7	0.359007	0.410293
26	6	16	7	6	14	6	5	0.35168	0.2198
15	2	12	8	7	12	8	6	0.35168	0.30144
60	3	12	8	7	13	7	7	0.35168	0.333363
16	6	16	7	6	14	10	6	0.35168	0.4396
30	12	13	7	7	13	6	6	0.333363	0.24492
12	0.1	15	7	6	13	7	7	0.3297	0.333363
48	12	15	7	6	14	6	5	0.3297	0.2198
15	2	15	7	6	14	8	6	0.3297	0.35168
34	0.5	15	7	6	13	7	6	0.3297	0.28574
34	34	11	8	7	12	7	6	0.322373	0.26376
62	6	12	7	7	15	7	6	0.30772	0.3297
19	0.1	14	7	6	17	6	5	0.30772	0.2669
15	0.3	14	7	6	13	6	5	0.30772	0.2041
24	2	14	7	6	13	7	6	0.30772	0.28574
52	1	14	7	6	13	6	6	0.30772	0.24492
57	1	14	7	6	13	7	7	0.30772	0.333363
16	12	14	7	6	15	8	8	0.30772	0.5024
72	3	14	7	6	13	8	7	0.30772	0.380987
36	12	14	7	6	14	6	5	0.30772	0.2198
60	6	14	7	6	14	7	6	0.30772	0.30772
54	1	10	8	7	14	7	6	0.293067	0.30772
72	3	13	7	6	14	7	6	0.28574	0.30772
22	8	15	6	6	14	6	5	0.2826	0.2198
46	12	18	6	5	15	9	8	0.2826	0.5652
31	2	12	7	6	13	7	7	0.26376	0.333363
60	36	12	7	6	13	7	6	0.26376	0.28574
44	0.3	14	6	6	14	7	6	0.26376	0.30772
57	48	12	7	6	14	7	6	0.26376	0.30772
24	2	14	6	6	13	7	6	0.26376	0.28574
20	7	13	6	6	14	5	5	0.24492	0.183167
17	0.1	11	7	6	11	6	5	0.24178	0.1727
55	24	11	7	6	12	8	7	0.24178	0.35168
13	1	14	6	5	14	6	6	0.2198	0.26376
39	6	14	6	5	15	7	6	0.2198	0.3297
52	24	11	6	6	12	8	8	0.20724	0.40192
60	1	13	6	5	14	5	5	0.2041	0.183167
